# Supplementary material for: Isoprene deters insect herbivory by priming plant hormone responses
Source: Sci Adv. 2025 Apr 18;11(16):eadu4637. doi: 10.1126/sciadv.adu4637 (PMC12007590; doi:10.1126/sciadv.adu4637)
Supplement: Supplementary file 2 — Movie S1 [file sciadv.adu4637_movie_s1.zip]

Archive with 1 entries (1 files):
- adu4637_movie_s1.mov
